# Supplementary material for: A UK Biobank Study on Genetic Variants in Pattern-Recognition Receptor (PRR) Signaling Indicates Self-Perpetuatin Inflammation of Cholesteatoma
Source: J Pers Med. 2026 Feb 5;16(2):94. doi: 10.3390/jpm16020094 (PMC12941801; doi:10.3390/jpm16020094)
Supplement: Supplementary file 1 [file jpm-16-00094-s001.zip]

Archive with 1 entries (1 files):
- jpm-3888715-supplementary.pdf
